# Supplementary material for: Hydrogen Peroxide Increases during Endodormancy and Decreases during Budbreak in Grapevine (Vitis vinifera L.) Buds
Source: Antioxidants (Basel). 2021 May 29;10(6):873. doi: 10.3390/antiox10060873 (PMC8228137; doi:10.3390/antiox10060873)
Supplement: Supplementary file 1 [file antioxidants-10-00873-s001.zip]

Archive with 1 entries (1 files):
- antioxidants-1218153-supplementary.pdf
